# Supplementary material for: Loss of RASGRP1 in humans impairs T‐cell expansion leading to Epstein‐Barr virus susceptibility
Source: EMBO Mol Med. 2018 Jan 8;10(2):188–99. doi: 10.15252/emmm.201708292 (PMC5801500; doi:10.15252/emmm.201708292)
Supplement: Supplementary file 2 — Source Data for Expanded View [file EMMM-10-188-s007.zip]

Archive with 5 entries (4 files):
- Source_Data_EV1.pdf
- __MACOSX/
- __MACOSX/._Source_Data_EV1.pdf
- Source_data_EV5.pdf
- __MACOSX/._Source_data_EV5.pdf
